# Supplementary material for: Synthesis, Characterization, Thermal Analysis, DFT, and Cytotoxicity of Palladium Complexes with Nitrogen-Donor Ligands
Source: Molecules. 2022 Jan 31;27(3):964. doi: 10.3390/molecules27030964 (PMC8837960; doi:10.3390/molecules27030964)
Supplement: Supplementary file 1 [file molecules-27-00964-s001.zip]

Archive with 1 entries (1 files):
- molecules-1551373-supplementary.pdf
